# Supplementary material for: A New Strategy for Fabricating Well-Distributed Polyaniline/Graphene Composite Fibers toward Flexible High-Performance Supercapacitors
Source: Nanomaterials (Basel). 2022 Sep 22;12(19):3297. doi: 10.3390/nano12193297 (PMC9565858; doi:10.3390/nano12193297)
Supplement: Supplementary file 1 [file nanomaterials-12-03297-s001.zip]

Archive with 5 entries (3 files):
- nanomaterials-1887927-supplementary-done/
- nanomaterials-1887927-supplementary-done/Supplementary Material/
- nanomaterials-1887927-supplementary-done/Supplementary Material/Movie S1.mp4
- nanomaterials-1887927-supplementary-done/Supplementary Material/Movie S2.mp4
- nanomaterials-1887927-supplementary-done/Supplementary Material/nanomaterials-1887927-Supplementary Material-done.pdf
